# Supplementary material for: Risk factors for SARS-CoV-2 transmission in student residences: a case-ascertained study
Source: Arch Public Health. 2022 Sep 21;80:212. doi: 10.1186/s13690-022-00966-4 (PMC9491668; doi:10.1186/s13690-022-00966-4)
Supplement: Supplementary file 2 — Additional file 2. [file 13690_2022_966_MOESM2_ESM.csv]

UniqueIdentifier	OutbreakNumber	IndexcaseInUnit	DateFirstDiagnosis	DateStartFollowUp	DelayDiagnosisFollowUp	FirstCaseSymptoms	DateStartSymptoms	DelayOosDiagnosisIndex	DelayOosIndexScreening	SecondaryCases	NumberScreened	PositivityRate	GedeeldeKeuken	GedeeldeKeukenN	GedeeldSanitair	GedeeldSanitairN	GescreendeUnit	ExterneBron	DeelnameHoogRisicoEvent
1	1	TRUE	2/19/2021	2/21/2021	2	yes	2/15/2021	4	6	1	6	14%	TRUE	<= 5	TRUE	<= 5	keuken_gedeeld_sanitair_gedeeld	FALSE	FALSE
2	2	TRUE	2/18/2021	2/19/2021	1	yes	2/17/2021	1	2	1	11	8%	FALSE	NA	TRUE	6-10	keuken_gedeeld_sanitair_niet_gedeeld	TRUE
3	3	TRUE	3/2/2021	3/4/2021	2	no	NA	NA	NA	0	5	0%	TRUE	6-10	TRUE	6-10	keuken_gedeeld_sanitair_gedeeld	TRUE	FALSE
4	4	TRUE	3/6/2021	3/8/2021	2	yes	3/5/2021	1	3	0	56	0%	TRUE	>20	TRUE	6-10	keuken_gedeeld_sanitair_gedeeld	TRUE
5	5	TRUE	1/2/2021	1/5/2021	3	no	NA	NA	NA	1	39	3%	TRUE	<= 5	TRUE	6-10	keuken_gedeeld_sanitair_gedeeld	TRUE	TRUE
6	6	TRUE	2/28/2021	3/2/2021	2	yes	not reported			2	6	25%	TRUE	6-10	TRUE	6-10	keuken_gedeeld_sanitair_gedeeld		TRUE
7	7	TRUE	3/8/2021	3/9/2021	1	yes	3/6/2021	2	3	0	29	0%	TRUE	>20	FALSE	NA	keuken_gedeeld_sanitair_niet_gedeeld	FALSE	TRUE
8	8	TRUE	3/19/2021	3/20/2021	1	yes	3/17/2021	2	3	0	18	0%	TRUE	11-15	TRUE	<= 5	keuken_gedeeld_sanitair_gedeeld	TRUE	TRUE
9	9	TRUE	3/11/2021	3/14/2021	3	no	NA	NA	NA	0	4	0%	TRUE	6-10	TRUE	6-10	keuken_gedeeld_sanitair_gedeeld		FALSE
10	10	TRUE	10/30/2020	11/7/2020	8	yes	10/28/2020	2	10	4	6	40%	TRUE	>20	TRUE	>20	keuken_gedeeld_sanitair_gedeeld	FALSE
11	11	TRUE	2/10/2021	2/11/2021	1	yes	2/4/2021	6	7	0	9	0%	TRUE	11-15	TRUE	>20	keuken_gedeeld_sanitair_gedeeld	TRUE	TRUE
12	12	TRUE	12/5/2020	12/11/2020	6	yes	12/5/2020	0	6	16	87	16%	TRUE	>20	TRUE	11-15	keuken_gedeeld_sanitair_gedeeld	FALSE	TRUE
13	13	TRUE	2/4/2021	2/9/2021	5			NA	NA	4	8	33%	TRUE	16-20	TRUE	16-20	keuken_gedeeld_sanitair_gedeeld	TRUE	TRUE
14	14	TRUE	2/20/2021	2/21/2021	1	no	NA	NA	NA	0	8	0%	TRUE	6-10	TRUE	6-10	keuken_gedeeld_sanitair_gedeeld	FALSE
15	15	TRUE	3/15/2021	3/17/2021	2	no	NA	NA	NA	0	10	0%	TRUE	11-15	TRUE	6-10	keuken_gedeeld_sanitair_gedeeld		FALSE
16	16	TRUE	2/25/2021	2/27/2021	2	yes	not reported			0	22	0%	TRUE	6-10	FALSE	NA	keuken_gedeeld_sanitair_niet_gedeeld	TRUE
17	17	TRUE	1/7/2021	1/9/2021	2	no	NA	NA	NA	1	12	8%	TRUE	16-20	TRUE	16-20	keuken_gedeeld_sanitair_gedeeld	TRUE	TRUE
18	18	TRUE	2/11/2021	2/12/2021	1	yes	2/10/2021	1	2	0	9	0%	TRUE	11-15	FALSE	NA	keuken_gedeeld_sanitair_niet_gedeeld	FALSE	TRUE
19	19	TRUE	10/30/2021	11/7/2021	8	yes	10/27/2021	3	11	6	27	18%	TRUE	6-10	TRUE	6-10	keuken_gedeeld_sanitair_gedeeld		TRUE
20	20	TRUE	3/6/2021	3/8/2021	2	yes	3/4/2021	2	4	0	18	0%	TRUE	6-10	TRUE	6-10	keuken_gedeeld_sanitair_gedeeld	TRUE
21	21	TRUE	3/17/2021	3/19/2021	2	yes	3/15/2021	2	4	0	4	0%	TRUE	6-10	TRUE	<= 5	keuken_gedeeld_sanitair_gedeeld	TRUE
22	22	TRUE	1/23/2021	1/25/2021	2	yes	1/19/2021	4	6	1	11	8%	TRUE	16-20	FALSE	NA	keuken_gedeeld_sanitair_niet_gedeeld	FALSE	TRUE
23	23	TRUE	2/12/2021	2/13/2021	1	yes	2/10/2021	2	3	7	3	70%	TRUE	11-15	TRUE	<= 5	keuken_gedeeld_sanitair_gedeeld		TRUE
24	24	TRUE	1/19/2021	1/20/2021	1	no	NA	NA	NA	0	9	0%	TRUE	11-15	FALSE	NA	keuken_gedeeld_sanitair_niet_gedeeld	FALSE
25	25	TRUE	11/23/2020	11/24/2020	1	yes	11/23/2020	0	1	0	1	0%	TRUE	6-10	FALSE	NA	keuken_gedeeld_sanitair_niet_gedeeld	TRUE	TRUE
26	26	TRUE	3/17/2021	3/18/2021	1	yes	3/17/2021	0	1	0	8	0%	TRUE	11-15	TRUE	11-15	keuken_gedeeld_sanitair_gedeeld	TRUE
27	27	TRUE	4/19/2021	4/23/2021	4	no	NA	NA	NA	0	10	0%	TRUE	6-10	TRUE	6-10	keuken_gedeeld_sanitair_gedeeld	TRUE	FALSE
28	28	TRUE	3/17/2021	3/19/2021	2	yes	3/31/2021	-14	-12	1	3	25%	TRUE	6-10	TRUE	6-10	keuken_gedeeld_sanitair_gedeeld		FALSE
29	29	TRUE	5/11/2021	5/14/2021	3	yes	5/9/2021	2	5	0	6	0%	TRUE	6-10	TRUE	6-10	keuken_gedeeld_sanitair_gedeeld		FALSE
30	30	TRUE	4/13/2021	4/13/2021	0	yes	4/12/2021	1	1	0	2	0%	TRUE	<= 5	TRUE	<= 5	keuken_gedeeld_sanitair_gedeeld	TRUE
31	31	TRUE	3/24/2021	3/25/2021	1	yes	3/23/2021	1	2	3	22	12%	TRUE	>20	FALSE	NA	keuken_gedeeld_sanitair_niet_gedeeld	FALSE	TRUE
32	32	TRUE	4/3/2021	4/5/2021	2	no	NA	NA	NA	0	6	0%	TRUE	11-15	TRUE	<= 5	keuken_gedeeld_sanitair_gedeeld	FALSE	FALSE
33	33	TRUE	3/25/2021	3/26/2021	1	yes	3/24/2021	1	2	2	48	4%	TRUE	>20	FALSE	NA	keuken_gedeeld_sanitair_niet_gedeeld	FALSE	TRUE
34	34	TRUE	4/26/2021	5/3/2021	7	yes	4/24/2021	2	9	1	30	3%	TRUE	16-20	TRUE	>20	keuken_gedeeld_sanitair_gedeeld		TRUE
35	35	TRUE	4/6/2021	4/8/2021	2	yes	4/5/2021	1	3	4	14	22%	TRUE	>20	TRUE	>20	keuken_gedeeld_sanitair_gedeeld	TRUE
36a	36	TRUE	3/20/2021	3/22/2021	2					3	9	25%	TRUE	16-20	FALSE	NA	keuken_gedeeld_sanitair_niet_gedeeld
36b	36	FALSE	3/20/2021	3/22/2021	2					0	12	0%	TRUE	16-20	FALSE	NA	keuken_gedeeld_sanitair_niet_gedeeld
36c	36	FALSE	3/20/2021	3/22/2021	2					0	14	0%	TRUE	16-20	FALSE	NA	keuken_gedeeld_sanitair_niet_gedeeld
36d	36	FALSE	3/20/2021	3/22/2021	2					0	12	0%	TRUE	16-20	FALSE	NA	keuken_gedeeld_sanitair_niet_gedeeld
40	37	TRUE	3/29/2021	4/1/2021	3	no	NA	NA	NA	0	5	0%	TRUE	<= 5	TRUE	<= 5	keuken_gedeeld_sanitair_gedeeld	TRUE	FALSE
41	38	TRUE	4/3/2021	4/5/2021	2	no	NA	NA	NA	0	5	0%	TRUE	6-10	TRUE	<= 5	keuken_gedeeld_sanitair_gedeeld	TRUE	FALSE
42	39	TRUE	2/19/2021	2/19/2021	0	yes	2/18/2021	1	1	2	10	17%	TRUE	11-15	TRUE	<= 5	keuken_gedeeld_sanitair_gedeeld	TRUE	TRUE
43a	40	TRUE	5/10/2021	5/14/2021	4	yes	5/9/2021	1	5	0	7	0%	TRUE	<= 5	TRUE	<= 5	keuken_gedeeld_sanitair_gedeeld	TRUE	FALSE
43d	40	FALSE	5/10/2021	5/14/2021	4	yes	5/9/2021	1	5	4	5	44%	TRUE	11-15	TRUE	11-15	keuken_gedeeld_sanitair_gedeeld	FALSE	TRUE
43b	41	TRUE	3/18/2021	3/19/2021	1	yes	3/16/2021	2	3	0	11	0%	TRUE	11-15	TRUE	6-10	keuken_gedeeld_sanitair_gedeeld	TRUE	TRUE
43c	41	TRUE	3/18/2021	3/19/2021	1	yes	3/16/2021	2	3	0	9	0%	TRUE	6-10	TRUE	11-15	keuken_gedeeld_sanitair_gedeeld	FALSE	TRUE
43e	40	FALSE	5/10/2021	5/14/2021	4	yes	5/9/2021	1	5	0	11	0%	TRUE	11-15	TRUE	11-15	keuken_gedeeld_sanitair_gedeeld	FALSE	TRUE
48a	42	TRUE	4/19/2021	4/21/2021	2	yes	4/18/2021	1	3	2	10	17%	TRUE	>20	TRUE	<= 5	keuken_gedeeld_sanitair_gedeeld	TRUE	TRUE
48b	42	FALSE	4/19/2021	4/21/2021	2	yes	4/18/2021	1	3	0	8	0%	TRUE	>20	FALSE	NA	keuken_gedeeld_sanitair_niet_gedeeld	FALSE
50	43	TRUE	3/15/2021	3/21/2021	6					1	12	8%	TRUE	6-10	TRUE	<= 5	keuken_gedeeld_sanitair_gedeeld
51	44	TRUE	4/19/2021	4/23/2021	4	yes	4/13/2021	6	10	0	8	0%	TRUE	11-15	FALSE	NA	keuken_gedeeld_sanitair_niet_gedeeld
52	45	TRUE	4/1/2021	4/1/2021	0	yes	3/31/2021	1	1	0	6	0%	TRUE	6-10	TRUE	6-10	keuken_gedeeld_sanitair_gedeeld	FALSE
53a	46	TRUE	3/22/2021	3/22/2021	0	yes	3/19/2021	3	3	4	13	24%	TRUE	<= 5	TRUE	11-15	keuken_gedeeld_sanitair_gedeeld		TRUE
53b	46	FALSE	3/22/2021	3/22/2021	0	yes	3/19/2021	3	3	0	5	0%	TRUE	<= 5	TRUE	11-15	keuken_gedeeld_sanitair_gedeeld		TRUE
53c	46	FALSE	3/22/2021	3/22/2021	0	yes	3/19/2021	3	3	2	12	14%	TRUE	<= 5	TRUE	11-15	keuken_gedeeld_sanitair_gedeeld		TRUE
53d	46	FALSE	3/22/2021	3/22/2021	0	yes	3/19/2021	3	3	4	13	24%	TRUE	<= 5	TRUE	11-15	keuken_gedeeld_sanitair_gedeeld		TRUE
57	47	TRUE	4/22/2021	4/24/2021	2	yes	4/21/2021	1	3	2	19	10%	TRUE	>20	TRUE		keuken_gedeeld_sanitair_gedeeld	FALSE	FALSE
58a	48	TRUE	3/22/2021	3/23/2021	1	yes	3/19/2021	3	4	0	10	0%	TRUE	16-20	TRUE	16-20	keuken_gedeeld_sanitair_gedeeld	TRUE	TRUE
58b	48	FALSE	3/22/2021	3/23/2021	1	yes	3/19/2021	3	4	1	7	13%	TRUE	16-20	TRUE	16-20	keuken_gedeeld_sanitair_gedeeld	TRUE	TRUE
58c	48	FALSE	3/22/2021	3/23/2021	1	yes	3/19/2021	3	4	0	9	0%	TRUE	16-20	TRUE	16-20	keuken_gedeeld_sanitair_gedeeld	TRUE	TRUE
58d	48	FALSE	3/22/2021	3/23/2021	1	yes	3/19/2021	3	4	0	9	0%	TRUE	16-20	TRUE	16-20	keuken_gedeeld_sanitair_gedeeld	TRUE	TRUE
62a	49	FALSE	4/6/2021	4/7/2021	1	no	NA	NA	NA	0	4	0%	TRUE		TRUE		keuken_gedeeld_sanitair_gedeeld
62b	49	TRUE	4/6/2021	4/7/2021	1	no	NA	NA	NA	0	7	0%	TRUE	6-10	TRUE	6-10	keuken_gedeeld_sanitair_gedeeld
62c	49	FALSE	4/6/2021	4/10/2021	4	no	NA	NA	NA	0	5	0%	TRUE	11-15	TRUE	<= 5	keuken_gedeeld_sanitair_gedeeld		TRUE
65	50	TRUE	3/25/2021	3/28/2021	3	yes	not reported			0	12	0%	TRUE	6-10	FALSE	NA	keuken_gedeeld_sanitair_niet_gedeeld	TRUE	FALSE
66	51	TRUE	3/13/2021	3/15/2021	2					6	7	46%	TRUE	16-20	TRUE	16-20	keuken_gedeeld_sanitair_gedeeld		TRUE
67	52	TRUE	3/22/2021	3/23/2021	1	yes	3/18/2021	4	5	4	18	18%	TRUE	16-20	TRUE	6-10	keuken_gedeeld_sanitair_gedeeld		TRUE
68	53	TRUE	3/24/2021	3/27/2021	3	yes	3/21/2021	3	6	0	11	0%	FALSE	NA	TRUE	6-10	keuken_niet_gedeeld_sanitair_gedeeld	TRUE	FALSE
69a	54	TRUE	3/16/2021	3/17/2021	1	yes	3/12/2021	4	5	3	11	21%	TRUE	16-20	FALSE	NA	keuken_gedeeld_sanitair_niet_gedeeld	TRUE	FALSE
69b	54	TRUE	3/16/2021	3/17/2021	1	yes	3/12/2021	4	5	0	14	0%	TRUE	11-15	FALSE	NA	keuken_gedeeld_sanitair_niet_gedeeld	TRUE
69c	54	FALSE	3/16/2021	3/17/2021	1	yes	3/12/2021	4	5	0	18	0%	TRUE		FALSE	NA	keuken_gedeeld_sanitair_niet_gedeeld	TRUE
72	55	TRUE	3/26/2021	3/28/2021	2	yes	3/27/2021	-1	1	0	7	0%	TRUE	11-15	FALSE	NA	keuken_gedeeld_sanitair_niet_gedeeld	TRUE
73a	56	TRUE	3/16/2021	3/17/2021	1	yes	3/15/2021	1	2	1	26	4%	TRUE	6-10	FALSE	NA	keuken_gedeeld_sanitair_niet_gedeeld	TRUE	TRUE
73b	56	FALSE	3/16/2021	3/17/2021	1	yes	3/15/2021	1	2	0	12	0%	TRUE	6-10	FALSE	NA	keuken_gedeeld_sanitair_niet_gedeeld	TRUE	TRUE
73c	57	TRUE	5/5/2021	5/10/2021	5	yes	5/4/2021	1	6	0	9	0%	TRUE	16-20	FALSE	NA	keuken_gedeeld_sanitair_niet_gedeeld	TRUE	FALSE
76	58	TRUE	2/11/2021	2/22/2021	11	yes	2/8/2021	3	14	0	24	0%	TRUE	<= 5	TRUE	<= 5	keuken_gedeeld_sanitair_gedeeld	TRUE
77a	59	FALSE	2/19/2021	2/20/2021	1	yes	2/15/2021	4	5	0	25	0%							TRUE
77b	59	FALSE	2/19/2021	2/20/2021	1	yes	2/15/2021	4	5	0	26	0%							TRUE
77c	59	TRUE	2/19/2021	2/20/2021	1	yes	2/15/2021	4	5	0	20	0%							TRUE
77d	59	FALSE	2/19/2021	2/20/2021	1	yes	2/15/2021	4	5	0	14	0%							TRUE
77e	59	FALSE	2/19/2021	3/3/2021	12	yes	2/15/2021	4	16	1	12	8%							TRUE
77f	59	FALSE	2/19/2021	2/20/2021	1	yes	2/15/2021	4	5	0	12	0%							TRUE
77g	59	FALSE	2/19/2021	2/20/2021	1	yes	2/15/2021	4	5	0	7	0%							TRUE
84	60	TRUE	3/22/2021	3/22/2021	0	yes	3/20/2021	2	2	0	6	0%	TRUE	6-10	TRUE	6-10	keuken_gedeeld_sanitair_gedeeld	TRUE	FALSE
85	61	TRUE	3/27/2021	3/28/2021	1	yes	3/26/2021	1	2	0	7	0%	TRUE	11-15	TRUE	11-15	keuken_gedeeld_sanitair_gedeeld	TRUE
86	62	TRUE	3/8/2021	3/9/2021	1	yes	3/4/2021	4	5	0	8	0%	TRUE	6-10	TRUE	6-10	keuken_gedeeld_sanitair_gedeeld	FALSE	TRUE
87	63	TRUE	3/13/2021	3/14/2021	1	yes	3/11/2021	2	3	1	6	14%	TRUE	11-15	TRUE	<= 5	keuken_gedeeld_sanitair_gedeeld	TRUE
88	64	TRUE	3/9/2021	3/11/2021	2	yes	3/5/2021	4	6	0	10	0%	TRUE	6-10	TRUE	6-10	keuken_gedeeld_sanitair_gedeeld	FALSE	FALSE
89	65	TRUE	3/18/2021	3/24/2021	6	yes	3/16/2021	2	8	2	1	67%	FALSE	NA	TRUE	11-15	keuken_niet_gedeeld_sanitair_gedeeld	TRUE	FALSE
90	66	TRUE	3/23/2021	3/24/2021	1	yes	3/23/2021	0	1	1	6	14%	TRUE	6-10	TRUE	6-10	keuken_gedeeld_sanitair_gedeeld	FALSE	TRUE
91	67	TRUE	3/17/2021	3/18/2021	1	yes	3/16/2021	1	2	1	24	4%	TRUE	<= 5	TRUE	<= 5	keuken_gedeeld_sanitair_gedeeld	TRUE	TRUE
92	68	TRUE	3/15/2021	3/16/2021	1	yes	3/12/2021	3	4	0	9	0%	TRUE	11-15	FALSE	NA	keuken_gedeeld_sanitair_niet_gedeeld		FALSE
93	69	TRUE	2/28/2021	3/4/2021	4					0	2	0%	TRUE	6-10	TRUE	6-10	keuken_gedeeld_sanitair_gedeeld	TRUE	TRUE
94	70	TRUE	5/11/2021	5/13/2021	2	yes	5/11/2021	0	2	0	6	0%	TRUE	<= 5	TRUE	<= 5	keuken_gedeeld_sanitair_gedeeld	TRUE	TRUE
95	71	TRUE	5/12/2021	5/13/2021	1	yes	5/10/2021	2	3	0	10	0%	FALSE	NA	FALSE	NA	keuken_niet_gedeed_sanitair_niet_gedeeld	FALSE	TRUE
96	72	TRUE	3/22/2021	3/23/2021	1	yes	3/22/2021	0	1	0	7	0%	TRUE		TRUE		keuken_gedeeld_sanitair_gedeeld	TRUE	FALSE
97	73	TRUE	3/1/2021	3/2/2021	1	yes	2/27/2021	2	3	3	6	33%	TRUE	11-15	TRUE	11-15	keuken_gedeeld_sanitair_gedeeld		TRUE
98	74	TRUE	3/10/2021	3/12/2021	2	no	NA	NA	NA	0	9	0%	TRUE	<= 5	TRUE	<= 5	keuken_gedeeld_sanitair_gedeeld	TRUE	FALSE
99	75	TRUE	3/9/2021	3/9/2021	0	yes	3/5/2021	4	4	6	50	11%	TRUE	6-10	TRUE	6-10	keuken_gedeeld_sanitair_gedeeld	FALSE	TRUE
100a	76	FALSE	4/9/2021	5/1/2021	22	yes	4/8/2021	1	23	3	8	27%	TRUE	11-15	FALSE	NA	keuken_gedeeld_sanitair_niet_gedeeld	TRUE	TRUE
100c	76	FALSE	4/9/2021	4/13/2021	4	yes	4/8/2021	1	5	3	2	60%	TRUE	11-15	FALSE	NA	keuken_gedeeld_sanitair_niet_gedeeld	TRUE	TRUE
100d	76	FALSE	4/9/2021	4/14/2021	5	yes	4/8/2021	1	6	0	5	0%	TRUE	11-15	FALSE	NA	keuken_gedeeld_sanitair_niet_gedeeld	TRUE	TRUE
100e	76	FALSE	4/9/2021	4/25/2021	16	yes	4/8/2021	1	17	0	7	0%	TRUE	11-15	FALSE	NA	keuken_gedeeld_sanitair_niet_gedeeld	TRUE	TRUE
100f	76	FALSE	4/9/2021	4/13/2021	4	yes	4/8/2021	1	5	0	11	0%	TRUE	11-15	FALSE	NA	keuken_gedeeld_sanitair_niet_gedeeld	TRUE	TRUE
100g	76	FALSE	4/9/2021	4/14/2021	5	yes	4/8/2021	1	6	0	6	0%	TRUE	11-15	FALSE	NA	keuken_gedeeld_sanitair_niet_gedeeld	TRUE	TRUE
100h	76	TRUE	4/9/2021	4/10/2021	1	yes	4/8/2021	1	2	0	10	0%	TRUE	11-15	FALSE	NA	keuken_gedeeld_sanitair_niet_gedeeld	TRUE	TRUE
100i	76	FALSE	4/9/2021	4/11/2021	2	yes	4/8/2021	1	3	3	10	23%	TRUE	11-15	FALSE	NA	keuken_gedeeld_sanitair_niet_gedeeld	TRUE	TRUE
100j	76	FALSE	4/9/2021	4/11/2021	2	yes	4/8/2021	1	3	0	8	0%	TRUE	11-15	FALSE	NA	keuken_gedeeld_sanitair_niet_gedeeld	TRUE	TRUE
100k	76	FALSE	4/9/2021	4/22/2021	13	yes	4/8/2021	1	14	1	7	13%	TRUE	11-15	FALSE	NA	keuken_gedeeld_sanitair_niet_gedeeld	TRUE	TRUE
111	77	TRUE	3/23/2021	3/24/2021	1	yes	3/21/2021	2	3	0	20	0%	TRUE	>20	TRUE	6-10	keuken_gedeeld_sanitair_gedeeld	FALSE
112	78	TRUE	4/3/2021	4/4/2021	1	yes	4/3/2021	0	1	1	2	33%	TRUE	6-10	TRUE	6-10	keuken_gedeeld_sanitair_gedeeld	FALSE	FALSE
113a	79	TRUE	3/12/2021	3/31/2021	19	yes	not reported			1	21	5%	TRUE	>20	FALSE	NA	keuken_gedeeld_sanitair_niet_gedeeld	TRUE	FALSE
113b	80	TRUE	5/3/2021	5/6/2021	3	yes	4/30/2021	3	6	0	13	0%	TRUE	>20	TRUE	<= 5	keuken_gedeeld_sanitair_gedeeld	TRUE
113c	81	TRUE	5/15/2021	5/20/2021	5	yes	5/11/2021	4	9	0	4	0%	TRUE	11-15	TRUE	<= 5	keuken_gedeeld_sanitair_gedeeld	FALSE	FALSE
116	82	TRUE	4/7/2021	4/9/2021	2	no	NA	NA	NA	0	5	0%	TRUE	6-10	TRUE	6-10	keuken_gedeeld_sanitair_gedeeld	TRUE
117	83	TRUE	3/26/2021	3/28/2021	2	yes	3/25/2021	1	3	9	5	64%	TRUE	11-15	TRUE	11-15	keuken_gedeeld_sanitair_gedeeld	FALSE	TRUE
118	84	TRUE	3/28/2021	3/29/2021	1	yes	3/28/2021	0	1	1	5	17%	TRUE	6-10	TRUE	6-10	keuken_gedeeld_sanitair_gedeeld	FALSE	TRUE
119	85	TRUE	3/24/2021	3/29/2021	5					0	5	0%						TRUE
120	86	TRUE	3/25/2021	3/27/2021	2	yes	3/24/2021	1	3	2	5	29%	TRUE	6-10	TRUE	<= 5	keuken_gedeeld_sanitair_gedeeld	TRUE	FALSE
121	87	TRUE	3/8/2021	3/9/2021	1	yes	3/9/2021	-1	0	0	6	0%	FALSE	NA	TRUE	11-15	keuken_niet_gedeeld_sanitair_gedeeld	TRUE	FALSE
122	88	TRUE	3/29/2021	4/1/2021	3	no	NA	NA	NA	0	5	0%	TRUE	<= 5	TRUE	<= 5	keuken_gedeeld_sanitair_gedeeld	TRUE	FALSE
123	89	TRUE	3/23/2021	3/24/2021	1	no	NA	NA	NA	0	9	0%	TRUE	11-15	TRUE	11-15	keuken_gedeeld_sanitair_gedeeld	FALSE
124	90	TRUE	3/23/2021	3/24/2021	1	yes	3/22/2021	1	2	0	5	0%	TRUE	6-10	FALSE	NA	keuken_gedeeld_sanitair_niet_gedeeld	FALSE	FALSE
125	91	TRUE	3/26/2021	3/30/2021	4	yes	3/25/2021	1	5	0	3	0%	TRUE	11-15	TRUE	11-15	keuken_gedeeld_sanitair_gedeeld
126	92	TRUE	4/12/2021	4/20/2021	8	yes	4/10/2021	2	10	0	1	0%	TRUE	6-10	TRUE	6-10	keuken_gedeeld_sanitair_gedeeld	TRUE
127	93	TRUE	4/26/2021	4/28/2021	2	no	NA	NA	NA	0	6	0%	FALSE	NA	TRUE	<= 5	keuken_niet_gedeeld_sanitair_gedeeld	TRUE	FALSE
128	94	TRUE	3/23/2021	3/26/2021	3	yes	3/20/2021	3	6	0	21	0%	TRUE	>20	FALSE	NA	keuken_gedeeld_sanitair_niet_gedeeld	FALSE	FALSE
129	95	TRUE	3/20/2021	3/22/2021	2	yes	3/19/2021	1	3	0	10	0%	TRUE	<= 5	TRUE	<= 5	keuken_gedeeld_sanitair_gedeeld	TRUE
130	96	TRUE	3/8/2021	3/11/2021	3	yes	3/9/2021	-1	2	0	6	0%	TRUE	6-10	TRUE	6-10	keuken_gedeeld_sanitair_gedeeld	TRUE	FALSE
131	97	TRUE	3/14/2021	3/17/2021	3	yes	3/14/2021	0	3	1	5	17%	TRUE	6-10	TRUE	6-10	keuken_gedeeld_sanitair_gedeeld	TRUE	TRUE
132	98	TRUE	4/2/2021	4/5/2021	3	yes	4/1/2021	1	4	0	2	0%	TRUE	<= 5	TRUE	6-10	keuken_gedeeld_sanitair_gedeeld		TRUE
133	99	TRUE	2/13/2021	2/13/2021	0	yes	not reported			0	9	0%	TRUE	11-15	FALSE	NA	keuken_gedeeld_sanitair_niet_gedeeld	TRUE	FALSE
134	100	TRUE	4/6/2021	4/7/2021	1	no	NA	NA	NA	1	8	11%	TRUE	11-15	FALSE	NA	keuken_gedeeld_sanitair_niet_gedeeld	TRUE	TRUE
135	101	TRUE	4/14/2021	4/15/2021	1	no	NA	NA	NA	0	5	0%	TRUE	6-10	TRUE	6-10	keuken_gedeeld_sanitair_gedeeld	TRUE	TRUE
136	102	TRUE	4/5/2021	4/5/2021	0	yes	4/3/2021	2	2	0	4	0%	TRUE	<= 5	TRUE	<= 5	keuken_gedeeld_sanitair_gedeeld	TRUE	TRUE
137	103	TRUE	4/23/2021	4/23/2021	0	no	NA	NA	NA	0	12	0%	TRUE	11-15	FALSE	NA	keuken_gedeeld_sanitair_niet_gedeeld	TRUE	TRUE
138	104	TRUE	4/7/2021	4/9/2021	2	yes	4/6/2021	1	3	0	5	0%	TRUE	11-15	FALSE	NA	keuken_gedeeld_sanitair_niet_gedeeld	TRUE
139	105	TRUE	3/27/2021	3/31/2021	4					1	6	14%	TRUE	6-10	TRUE	6-10	keuken_gedeeld_sanitair_gedeeld	TRUE	FALSE
140	106	TRUE	4/29/2021	5/1/2021	2	yes	4/27/2021	2	4	0	9	0%	TRUE	6-10	TRUE	6-10	keuken_gedeeld_sanitair_gedeeld		TRUE
141	107	TRUE	4/4/2021	4/5/2021	1	yes	4/3/2021	1	2	0	6	0%	TRUE	6-10	TRUE	6-10	keuken_gedeeld_sanitair_gedeeld		TRUE
142	108	TRUE	3/1/2021	3/3/2021	2	yes	2/23/2021	6	8	1	5	17%	TRUE	6-10	TRUE	6-10	keuken_gedeeld_sanitair_gedeeld	TRUE
143	109	TRUE	4/10/2021	4/12/2021	2	no	NA	NA	NA	0	1	0%						TRUE	TRUE
144	110	TRUE	4/4/2021	4/7/2021	3	yes	4/3/2021	1	4	0	21	0%	TRUE	>20	TRUE	6-10	keuken_gedeeld_sanitair_gedeeld	FALSE	TRUE
145	111	TRUE	3/8/2021	3/9/2021	1	yes	3/2/2021	6	7	0	8	0%	FALSE	NA	TRUE	<= 5	keuken_gedeeld_sanitair_niet_gedeeld	TRUE	FALSE
146	112	TRUE	3/25/2021	3/28/2021	3	no	NA	NA	NA	0	8	0%	TRUE	6-10	TRUE	<= 5	keuken_gedeeld_sanitair_gedeeld	FALSE
147	113	TRUE	5/21/2021	5/23/2021	2	yes	5/21/2021	0	2	0	6	0%	TRUE	6-10	TRUE	6-10	keuken_gedeeld_sanitair_gedeeld		TRUE
148	114	TRUE	3/24/2021	4/2/2021	9	yes	3/20/2021	4	13	1	2	33%	TRUE	<= 5	TRUE	<= 5	keuken_gedeeld_sanitair_gedeeld	TRUE
149	115	TRUE	4/19/2021	4/20/2021	1	yes	4/17/2021	2	3	0	11	0%	TRUE	16-20	TRUE	6-10	keuken_gedeeld_sanitair_gedeeld	FALSE
150	116	TRUE	3/29/2021	3/30/2021	1	no	NA	NA	NA	0	8	0%	FALSE	NA	TRUE	6-10	keuken_niet_gedeeld_sanitair_gedeeld	TRUE
151	117	TRUE	5/20/2021	5/21/2021	1	yes	5/18/2021	2	3	0	6	0%	TRUE	6-10	TRUE	6-10	keuken_gedeeld_sanitair_gedeeld		FALSE
152	118	TRUE	5/5/2021	5/6/2021	1	no	Niet van toepassing	NA	NA	0	3	0%	TRUE	<= 5	TRUE	<= 5	keuken_gedeeld_sanitair_gedeeld	TRUE
153	119	TRUE	5/24/2021	5/25/2021	1	yes	5/23/2021	1	2	0	4	0%	TRUE	<= 5	TRUE	<= 5	keuken_gedeeld_sanitair_gedeeld	FALSE	TRUE
154	120	TRUE	5/14/2021	5/18/2021	4	yes	5/12/2021	2	6	1	5	17%	TRUE	6-10	TRUE	<= 5	keuken_gedeeld_sanitair_gedeeld	FALSE	TRUE
155	121	TRUE	5/10/2021	5/12/2021	2	yes	5/8/2021	2	4	2	4	33%	TRUE	6-10	TRUE	6-10	keuken_gedeeld_sanitair_gedeeld	TRUE	TRUE
156	122	TRUE	5/5/2021	5/11/2021	6	yes	4/30/2021	5	11	1	38	3%	FALSE	NA	TRUE	6-10	keuken_niet_gedeeld_sanitair_gedeeld	TRUE	TRUE
157	123	TRUE	5/5/2021	5/9/2021	4	yes	5/4/2021	1	5	0	8	0%	TRUE	6-10	FALSE	NA	keuken_gedeeld_sanitair_niet_gedeeld	TRUE	TRUE
158	124	TRUE	5/6/2021	5/12/2021	6	yes	5/2/2021	4	10	0	4	0%	TRUE	<= 5	TRUE	<= 5	keuken_gedeeld_sanitair_gedeeld	TRUE	TRUE
159	125	TRUE	5/10/2021	5/14/2021	4	no	NA	NA	NA	0	10	0%	TRUE	11-15	TRUE	11-15	keuken_gedeeld_sanitair_gedeeld	TRUE	TRUE
160b	126	TRUE	4/30/2021	5/21/2021	21	yes	4/28/2021	2	23	9	2	82%	TRUE	11-15	TRUE	<= 5	keuken_gedeeld_sanitair_gedeeld	TRUE	TRUE
162	127	TRUE	3/17/2021	3/18/2021	1	yes	3/16/2021	1	2	2	4	33%	TRUE	6-10	TRUE	<= 5	keuken_gedeeld_sanitair_gedeeld	TRUE	TRUE
163	128	TRUE	5/5/2021	5/8/2021	3	yes	5/3/2021	2	5	4	3	57%	TRUE	6-10	TRUE	<= 5	keuken_gedeeld_sanitair_gedeeld	FALSE	TRUE
164	129	TRUE	5/17/2021	5/18/2021	1	yes	5/17/2021	0	1	0	4	0%	FALSE	NA	TRUE	<= 5	keuken_niet_gedeeld_sanitair_gedeeld	TRUE	TRUE
165	130	TRUE	5/7/2021	5/11/2021	4					1	8	11%	TRUE	11-15	TRUE	11-15	keuken_gedeeld_sanitair_gedeeld	TRUE	TRUE
166	131	TRUE	4/26/2021	4/30/2021	4	yes	4/25/2021	1	5	1	7	13%	TRUE	6-10	FALSE	NA	keuken_gedeeld_sanitair_niet_gedeeld	TRUE	TRUE
167	132	TRUE	5/8/2021	5/12/2021	4	yes	5/7/2021	1	5	0	28	0%	TRUE	>20	FALSE	NA	keuken_gedeeld_sanitair_niet_gedeeld
168	133	TRUE	5/12/2021	5/14/2021	2	yes	5/11/2021	1	3	0	2	0%	TRUE	6-10	TRUE	6-10	keuken_gedeeld_sanitair_gedeeld	TRUE
169	134	TRUE	5/19/2021	5/20/2021	1	yes	5/14/2021	5	6	0	1	0%	TRUE	6-10	TRUE	6-10	keuken_gedeeld_sanitair_gedeeld	TRUE	FALSE
170	135	TRUE	5/18/2021	5/20/2021	2	yes	5/18/2021	0	2	0	8	0%	FALSE	NA	TRUE	11-15	keuken_niet_gedeeld_sanitair_gedeeld	TRUE	FALSE
171	136	TRUE	5/21/2021	5/23/2021	2	yes	5/15/2021	6	8	0	2	0%	TRUE	<= 5	FALSE	NA	keuken_gedeeld_sanitair_niet_gedeeld	FALSE	FALSE
172	137	TRUE	5/15/2021	5/16/2021	1	yes	5/13/2021	2	3	0	2	0%	TRUE	6-10	FALSE	NA	keuken_gedeeld_sanitair_niet_gedeeld	TRUE
173	138	TRUE	3/13/2021	3/15/2021	2	yes	3/14/2021	-1	1	0	3	0%	TRUE	6-10	FALSE	NA	keuken_gedeeld_sanitair_niet_gedeeld	TRUE
174	139	TRUE	5/22/2021	5/25/2021	3	no	NA	NA	NA	0	5	0%	TRUE	6-10	FALSE	NA	keuken_gedeeld_sanitair_niet_gedeeld		FALSE
175a	140	TRUE	4/23/2021	4/28/2021	5	yes	4/24/2021	-1	4	4	9	31%	TRUE	16-20	TRUE	16-20	keuken_gedeeld_sanitair_gedeeld		TRUE
175b	140	FALSE	4/23/2021	4/28/2021	5	yes	4/24/2021	-1	4	3	14	18%	TRUE	>20	TRUE	>20	keuken_gedeeld_sanitair_gedeeld		TRUE
175c	140	FALSE	4/23/2021	4/28/2021	5	yes	4/24/2021	-1	4	0	15	0%	TRUE	11-15	TRUE	11-15	keuken_gedeeld_sanitair_gedeeld		TRUE
178	141	TRUE	3/15/2021	3/18/2021	3	no	NA	NA	NA	1	9	10%	TRUE	>20	TRUE	<= 5	keuken_gedeeld_sanitair_gedeeld
179	142	TRUE	2/27/2021	3/10/2021	11	yes	2/26/2021	1	12	0	3	0%	TRUE	<= 5	TRUE	<= 5	keuken_gedeeld_sanitair_gedeeld	TRUE	TRUE
180	143	TRUE	5/19/2021	5/20/2021	1	no	NA	NA	NA	0	5	0%	TRUE		TRUE		keuken_gedeeld_sanitair_gedeeld	TRUE	TRUE
181	144	TRUE	12/3/2020	12/5/2020	2	yes	12/3/2020	0	2	2	3	40%						TRUE
182	145	TRUE	5/17/2021	5/21/2021	4	yes	5/14/2021	3	7	0	7	0%	TRUE	6-10	TRUE	6-10	keuken_gedeeld_sanitair_gedeeld	FALSE	TRUE
183	146	TRUE	5/16/2021	5/20/2021	4	yes	5/17/2021	-1	3	0	9	0%	FALSE	NA	TRUE	<= 5	keuken_niet_gedeeld_sanitair_gedeeld	TRUE	FALSE
184	147	TRUE	12/11/2020	12/12/2020	1	yes	not reported			0	12	0%	TRUE		TRUE		keuken_gedeeld_sanitair_gedeeld	TRUE	TRUE
190	148	TRUE	10/31/2020	11/15/2020	15	no	NA	NA	NA	0	8	0%						TRUE
191	149	TRUE	4/18/2021	4/20/2021	2	yes	4/16/2021	2	4	2	3	40%	TRUE	<= 5	TRUE	<= 5	keuken_gedeeld_sanitair_gedeeld	TRUE	TRUE
192	150	TRUE	3/20/2021	3/22/2021	2	yes	3/20/2021	0	2	0	3	0%	TRUE	<= 5	FALSE	NA	keuken_gedeeld_sanitair_niet_gedeeld	TRUE
193	151	TRUE	3/2/2021	3/10/2021	8	yes	2/28/2021	2	10	0	3	0%	TRUE	<= 5					FALSE
194	152	TRUE	4/5/2021	4/6/2021	1	yes	4/4/2021	1	2	1	4	20%	TRUE	6-10	TRUE	6-10	keuken_gedeeld_sanitair_gedeeld		TRUE
195	153	TRUE	6/2/2021	6/3/2021	1	yes	6/1/2021	1	2	0	1	0%	FALSE	NA	TRUE	6-10	keuken_niet_gedeeld_sanitair_gedeeld	TRUE	FALSE
196	154	TRUE	3/17/2021	3/19/2021	2	yes	3/16/2021	1	3	0	4	0%	TRUE	6-10	FALSE	NA	keuken_gedeeld_sanitair_niet_gedeeld		TRUE
197	155	TRUE	3/29/2021	4/2/2021	4	no	NA	NA	NA	0	8	0%	TRUE	6-10	TRUE	6-10	keuken_gedeeld_sanitair_gedeeld	TRUE	TRUE
198	156	TRUE	6/8/2021	6/8/2021	0	yes	6/6/2021	2	2	0	6	0%	TRUE	11-15	TRUE	11-15	keuken_gedeeld_sanitair_gedeeld		TRUE
199	157	TRUE	3/11/2021	3/17/2021	6	yes	3/12/2021	-1	5	2	2	50%	FALSE	NA	TRUE	<= 5	keuken_niet_gedeeld_sanitair_gedeeld		TRUE
200	158	TRUE	5/14/2021	5/18/2021	4	yes	5/11/2021	3	7	0	7	0%	TRUE	6-10	FALSE	NA	keuken_gedeeld_sanitair_niet_gedeeld	FALSE	FALSE
201	159	TRUE	3/20/2021	3/22/2021	2	yes	3/19/2021	1	3	0	3	0%	TRUE	<= 5	TRUE	<= 5	keuken_gedeeld_sanitair_gedeeld	TRUE	FALSE
202	160	TRUE	5/27/2021	5/30/2021	3	yes	5/26/2021	1	4	0	3	0%	TRUE	16-20	TRUE	16-20	keuken_gedeeld_sanitair_gedeeld
203	161	TRUE	4/4/2021	4/5/2021	1	no	NA	NA	NA	0	3	0%	TRUE	<= 5	TRUE	<= 5	keuken_gedeeld_sanitair_gedeeld		FALSE
204	162	TRUE	3/21/2021	3/22/2021	1	yes	3/20/2021	1	2	0	3	0%	TRUE	<= 5	FALSE	NA	keuken_gedeeld_sanitair_niet_gedeeld		FALSE
205	163	TRUE	5/10/2021	5/12/2021	2	yes	5/7/2021	3	5	1	13	7%	TRUE	6-10	TRUE	6-10	keuken_gedeeld_sanitair_gedeeld		TRUE
206	164	TRUE	3/17/2021	3/18/2021	1	no	NA	NA	NA	0	2	0%	FALSE	NA	TRUE	6-10	keuken_niet_gedeeld_sanitair_gedeeld	TRUE	FALSE
207	165	TRUE	10/17/2020	11/7/2020	21					1	1	50%	TRUE	6-10	FALSE	NA	keuken_gedeeld_sanitair_niet_gedeeld		FALSE
208	166	TRUE	6/4/2021	6/6/2021	2	yes	6/2/2021	2	4	0	11	0%	TRUE	11-15	TRUE	11-15	keuken_gedeeld_sanitair_gedeeld	FALSE	TRUE
